# Supplementary material for: Oral rehydration of malnourished children with diarrhoea and dehydration: A systematic review
Source: Wellcome Open Res. 2017 Oct 27;2:66. Originally published 2017 Aug 18. [Version 3] doi: 10.12688/wellcomeopenres.12357.3 (PMC5657219; doi:10.12688/wellcomeopenres.12357.3)
Supplement: Supplementary file 1 [file wellcomeopenres-2-14104-s0000.tgz]

Archive with 1 entries (1 files):
- 784f4330-c69f-456c-8a6b-2cb97f5bd094.doc
